# Supplementary material for: Biogenic synthesis of titanium nanoparticles by Streptomyces rubrolavendulae for sustainable management of Icerya aegyptiaca (Douglas)
Source: Sci Rep. 2025 Jan 9;15:1380. doi: 10.1038/s41598-024-81291-4 (PMC11711640; doi:10.1038/s41598-024-81291-4)
Supplement: Supplementary file 1 — Supplementary Material 1 [file 41598_2024_81291_MOESM1_ESM.csv]

48.scan
Wavelength ( nm )	Absorbance
900	0.036616481840610504
899.573333333	-0.11701533198356628
899.146666667	0.052945438772439957
898.72	-0.10622739791864122
898.293333333	0.077476136386325306
897.866666667	-0.079650826752084763
897.44	-0.037989303469684696
897.013333333	-0.11615629494185188
896.586666667	-0.053834330290612645
896.16	-0.08460518717763009
895.733333333	0.028787167742715045
895.306666667	-0.055692702531715224
894.88	-0.0318668149412022
894.453333333	-0.028258150443439919
894.026666667	-0.052495837211573929
893.6	-0.091735802590779958
893.173333333	-0.060856938362174352
892.746666667	-0.036436390131760199
892.32	-0.011455933563460582
891.893333333	-0.12240625917889612
891.466666667	-0.048424445092843924
891.04	-0.097968235611804511
890.613333333	0.047627981751792003
890.186666667	-0.092176392674095442
889.76	-0.069625571370187392
889.333333333	-0.15253360569454077
888.906666667	-0.0077085806992198136
888.48	-0.072468183934491615
888.053333333	-0.059573739767113804
887.626666667	-0.14551085233659927
887.2	-0.0033836027146361691
886.773333333	-0.032643500715397372
886.346666667	-0.04343230277296025
885.92	-0.029577450826813626
885.493333333	-0.065736711025099162
885.066666667	-0.0079670744018985259
884.64	-0.00026207335761913465
884.213333333	-0.056994587182765656
883.786666667	-0.045605443418072746
883.36	-0.12601247429812551
882.933333333	-0.024934928864682709
882.506666667	-0.069539822637827847
882.08	-0.034331191331311517
881.653333333	-0.007700311020140238
881.226666667	-0.04851418361047747
880.8	-0.071526147425061803
880.373333333	0.026353552937001312
879.946666667	-0.10059213638239997
879.52	-0.053158011287696164
879.093333333	-0.080753274261801344
878.666666667	-0.013390406966575813
878.24	-0.015076869167377863
877.813333333	0.0068342308512569991
877.386666667	-0.074606217443456649
876.96	-0.060421902686442208
876.533333333	-0.073494605719965106
876.106666667	-0.037330806255566187
875.68	-0.066823162138278075
875.253333333	-0.034387417137833831
874.826666667	-0.067626446485303193
874.4	-0.049241166561961563
873.973333333	-0.079696498811038741
873.546666667	-0.031567148864595169
873.12	-0.034332145005445097
872.693333333	-0.033332981169230814
872.266666667	-0.04499088972798726
871.84	-0.033913087099871495
871.413333333	-0.074318952858152876
870.986666667	-0.057216089218984384
870.56	-0.041292630136133587
870.133333333	-0.051550414413133336
869.706666667	-0.053270462900386679
869.28	-0.04097504913816552
868.853333333	-0.0535833574830464
868.426666667	-0.042798921465961114
868	-0.051322307437586964
867.573333333	-0.063585393130676626
867.146666667	-0.044344566762608409
866.72	-0.054671559482723689
866.293333333	-0.060616746544786604
865.866666667	-0.039339531213234552
865.44	-0.073685146867923129
865.013333333	-0.049422364682175174
864.586666667	-0.040888492018062647
864.16	-0.038041185587670688
863.733333333	-0.066797703504291026
863.306666667	-0.051850363612316035
862.88	-0.037281017750642992
862.453333333	-0.045459534972826759
862.026666667	-0.069700799882176756
861.6	-0.038037516177016242
861.173333333	-0.063163943588483179
860.746666667	-0.033126462251255401
860.32	-0.062317449599205682
859.893333333	-0.03910328447842517
859.466666667	-0.041021101176718595
859.04	-0.02280036918838086
858.613333333	-0.045179411768672281
858.186666667	-0.027294509113027523
857.76	-0.036327652633092886
857.333333333	-0.030118972063133086
856.906666667	-0.047110147774032017
856.48	-0.041419036686484757
856.053333333	-0.051209267228731141
855.626666667	-0.04677345231180554
855.2	-0.047406606376163785
854.773333333	-0.047120966017249549
854.346666667	-0.050712294876532969
853.92	-0.033564824611151491
853.493333333	-0.048126589506688341
853.066666667	-0.041176550090397057
852.64	-0.040563378483064606
852.213333333	-0.040942978113884997
851.786666667	-0.058508966117880062
851.36	-0.040537457913387365
850.933333333	-0.04000553488732056
850.506666667	-0.042429115623204436
850.08	-0.047962516546178009
849.653333333	-0.048394538462156446
849.226666667	-0.048592347651717445
848.8	-0.044833812862684147
848.373333333	-0.046401690691688459
847.946666667	-0.05396692827333778
847.52	-0.049796827137526263
847.093333333	-0.050624433904874908
846.666666667	-0.048859637230658864
846.24	-0.0462663769722347
845.813333333	-0.040176950395192312
845.386666667	-0.044054675847236754
844.96	-0.050647087395097365
844.533333333	-0.050656333565711843
844.106666667	-0.043428968638286478
843.68	-0.045397102832765657
843.253333333	-0.0495645813643317
842.826666667	-0.045644700527249039
842.4	-0.051656030118376668
841.973333333	-0.050233714282534044
841.546666667	-0.045005142688829818
841.12	-0.045457918196909655
840.693333333	-0.050591118633668573
840.266666667	-0.054400205612124344
839.84	-0.048538539558740296
839.413333333	-0.05434987321486965
838.986666667	-0.045360378921174269
838.56	-0.049764174967934512
838.133333333	-0.048658870160597473
837.706666667	-0.053395599126739544
837.28	-0.045865528285624603
836.853333333	-0.051357798278241884
836.426666667	-0.040069252252763463
836	-0.049430441111170537
835.573333333	-0.048874873667964641
835.146666667	-0.045761637389712485
834.72	-0.049524534493621188
834.293333333	-0.045217566192222891
833.866666667	-0.044501408934605489
833.44	-0.046853434294421833
833.013333333	-0.048342190682862482
832.586666667	-0.047339767217653581
832.16	-0.045102685689965137
831.733333333	-0.048668786883291078
831.306666667	-0.050369020551413013
830.88	-0.049205981194993885
830.453333333	-0.046915069222491404
830.026666667	-0.049593795090865658
829.6	-0.050312783569084411
829.173333333	-0.043481174856548864
828.746666667	-0.048646014183664162
828.32	-0.051392067223736515
827.893333333	-0.049440037459171679
827.466666667	-0.04702042788271675
827.04	-0.050049852579775241
826.613333333	-0.047189045697505073
826.186666667	-0.045906614512229528
825.76	-0.04921863228076355
825.333333333	-0.046942930668636362
824.906666667	-0.044157981872612329
824.48	-0.046534463763190509
824.053333333	-0.049613345414339871
823.626666667	-0.047959670424494151
823.2	-0.047153234481827511
822.773333333	-0.047270461916921198
822.346666667	-0.043726094067167931
821.92	-0.047862861305392107
821.493333333	-0.047050602734105433
821.066666667	-0.045009050518315871
820.64	-0.046836908906660521
820.213333333	-0.049022469669535378
819.786666667	-0.044329173863030924
819.36	-0.047379992902215159
818.933333333	-0.046441398561020433
818.506666667	-0.048684135079336395
818.08	-0.048700667917728077
817.653333333	-0.049681711941936713
817.226666667	-0.049074511975062983
816.8	-0.051043823361354594
816.373333333	-0.046974960714666891
815.946666667	-0.046720512211328301
815.52	-0.049711484461957896
815.093333333	-0.05031720921395879
814.666666667	-0.049032043665675727
814.24	-0.048628680408009911
813.813333333	-0.047153666615518931
813.386666667	-0.050360634922909132
812.96	-0.049198288470532814
812.533333333	-0.046039000153612626
812.106666667	-0.046222880482669461
811.68	-0.048654865473453483
811.253333333	-0.044692352414222404
810.826666667	-0.045377016067489118
810.4	-0.044110119342833126
809.973333333	-0.047573279589333932
809.546666667	-0.047114524990330892
809.12	-0.047472301870576057
808.693333333	-0.047397702932359544
808.266666667	-0.047786865383377446
807.84	-0.047277271747601254
807.413333333	-0.050153352320125723
806.986666667	-0.047447532415455199
806.56	-0.049954108893810918
806.133333333	-0.04713678732521244
805.706666667	-0.048249650746556835
805.28	-0.044906392693601027
804.853333333	-0.048472609370859072
804.426666667	-0.050394535064649942
804	-0.048494949936914042
803.573333333	-0.047614742070458384
803.146666667	-0.050900343805468873
802.72	-0.048863813281110495
802.293333333	-0.046012401580882281
801.866666667	-0.048901312053130135
801.44	-0.047020539641428126
801.013333333	-0.048564936965664704
800.586666667	-0.048702418804165169
800.16	-0.045514021068893323
799.733333333	-0.046422667801356572
799.306666667	-0.050298139452833672
798.88	-0.04509978368891996
798.453333333	-0.0492820888756609
798.026666667	-0.048009652644429197
797.6	-0.048678837716561708
797.173333333	-0.04985921457406732
796.746666667	-0.046636216342535425
796.32	-0.04672931134700526
795.893333333	-0.046229612082256469
795.466666667	-0.050156008452070952
795.04	-0.046198576688873415
794.613333333	-0.050223365425953709
794.186666667	-0.047343887388784783
793.76	-0.049787759780816447
793.333333333	-0.052760720252908802
792.906666667	-0.045144561678381018
792.48	-0.050079334527116812
792.053333333	-0.049294915050289996
791.626666667	-0.050090134143807009
791.2	-0.049531374126688441
790.773333333	-0.050265986472347604
790.346666667	-0.050699155777680513
789.92	-0.047291796654559425
789.493333333	-0.051897235214578424
789.066666667	-0.047589272260789191
788.64	-0.046871546655914059
788.213333333	-0.049300678074289721
787.786666667	-0.04740374535327669
787.36	-0.051384326070431058
786.933333333	-0.044449128210746772
786.506666667	-0.051459651440175752
786.08	-0.048165392130710243
785.653333333	-0.04712422192099773
785.226666667	-0.051709484308821933
784.8	-0.047653697431207898
784.373333333	-0.049882154911689763
783.946666667	-0.050414640456422112
783.52	-0.048635743558460114
783.093333333	-0.043939497321986022
782.666666667	-0.050833713263064899
782.24	-0.047698572278118342
781.813333333	-0.04721359163524199
781.386666667	-0.047432787716381965
780.96	-0.047450371086596901
780.533333333	-0.051386121660349927
780.106666667	-0.048071518540485199
779.68	-0.043396066874410701
779.253333333	-0.048731546848845453
778.826666667	-0.049935434013567453
778.4	-0.049848534166815638
777.973333333	-0.048711057752406722
777.546666667	-0.054356645792544574
777.12	-0.047635555267547841
776.693333333	-0.047841031104319712
776.266666667	-0.051025927066701643
775.84	-0.048966515809363634
775.413333333	-0.048190131783510323
774.986666667	-0.050432398915218293
774.56	-0.046601440757636982
774.133333333	-0.049092561006464766
773.706666667	-0.047390338033493254
773.28	-0.045967046171473194
772.853333333	-0.048406634479680903
772.426666667	-0.049562584608755247
772	-0.050902925431683933
771.573333333	-0.051009587943550386
771.146666667	-0.046968899667398062
770.72	-0.049871716648243219
770.293333333	-0.049149695783877657
769.866666667	-0.052017074078224874
769.44	-0.044288258999846439
769.013333333	-0.045820765197225451
768.586666667	-0.050453096628031824
768.16	-0.049548558890850497
767.733333333	-0.050689838826617289
767.306666667	-0.049845445901184365
766.88	-0.049822390079499089
766.453333333	-0.049350466579215109
766.026666667	-0.047038953751405314
765.6	-0.048359360545827762
765.173333333	-0.052680268883554988
764.746666667	-0.050236623734321327
764.32	-0.04883940145378237
763.893333333	-0.050169907510233668
763.466666667	-0.046522308141121814
763.04	-0.049645360559114893
762.613333333	-0.046708025038346757
762.186666667	-0.047503493726225234
761.76	-0.051589023321721758
761.333333333	-0.04814593866479807
760.906666667	-0.04664608463650393
760.48	-0.048583433031965925
760.053333333	-0.047393653541846291
759.626666667	-0.047440934926269718
759.2	-0.049203231930668674
758.773333333	-0.049880471080516992
758.346666667	-0.047555372119035023
757.92	-0.047244608402263577
757.493333333	-0.04643138125541825
757.066666667	-0.048576552420775451
756.64	-0.049402650445669008
756.213333333	-0.047704134136501465
755.786666667	-0.050079233944327818
755.36	-0.046257033944272948
754.933333333	-0.045517798513201715
754.506666667	-0.051062844693453277
754.08	-0.049393177032533618
753.653333333	-0.048774208873533849
753.226666667	-0.050841309130113366
752.8	-0.048929698765350402
752.373333333	-0.0514674633740409
751.946666667	-0.04962762445218441
751.52	-0.049911838024843801
751.093333333	-0.050657063722581795
750.666666667	-0.048870701342889858
750.24	-0.048511896282448369
749.813333333	-0.047961734235308029
749.386666667	-0.049931902438325314
748.96	-0.047920983284790289
748.533333333	-0.049291510134881908
748.106666667	-0.051220051944180077
747.68	-0.048004910349972174
747.253333333	-0.049715694039992389
746.826666667	-0.049551319330937212
746.4	-0.050535541027745164
745.973333333	-0.04912293329840562
745.546666667	-0.051480162888671487
745.12	-0.048095460981266255
744.693333333	-0.049475695937816616
744.266666667	-0.05243952572333855
743.84	-0.048789847642330547
743.413333333	-0.046906109899358457
742.986666667	-0.049476895481243635
742.56	-0.051801804453040119
742.133333333	-0.051592949777850103
741.706666667	-0.049874719232391021
741.28	-0.050462398678040324
740.853333333	-0.051169641315907941
740.426666667	-0.048717040568691077
740	-0.048129420727515713
739.573333333	-0.049423489719575699
739.146666667	-0.052487753331533514
738.72	-0.050038371235234302
738.293333333	-0.04896538332109155
737.866666667	-0.048637844622148901
737.44	-0.052522208541468773
737.013333333	-0.050415053963749575
736.586666667	-0.047636251896737092
736.16	-0.050494406372187328
735.733333333	-0.050925169140082181
735.306666667	-0.048519477248294016
734.88	-0.047918930649783052
734.453333333	-0.05030955374230657
734.026666667	-0.051854617893629794
733.6	-0.050352986902063107
733.173333333	-0.050600480288256491
732.746666667	-0.047339275479457842
732.32	-0.051105648279027069
731.893333333	-0.050630617886802377
731.466666667	-0.048516526818367503
731.04	-0.049324031919205792
730.613333333	-0.046304229647053455
730.186666667	-0.050990641116890639
729.76	-0.050169792026317314
729.333333333	-0.050920467823710736
728.906666667	-0.049212072044686729
728.48	-0.048099778592635839
728.053333333	-0.05141034349784477
727.626666667	-0.048984155058969005
727.2	-0.050821103155531004
726.773333333	-0.0516918264329045
726.346666667	-0.04910615459096114
725.92	-0.050187740474890809
725.493333333	-0.049868449568762886
725.066666667	-0.051567945629281575
724.64	-0.048587422818080817
724.213333333	-0.050201531499550957
723.786666667	-0.048621743917536944
723.36	-0.053490698337332547
722.933333333	-0.052274167537744776
722.506666667	-0.051515914499794507
722.08	-0.051575474441048749
721.653333333	-0.051004741340902
721.226666667	-0.052246965467872442
720.8	-0.052339639514680396
720.373333333	-0.05234228447079646
719.946666667	-0.052501987665884223
719.52	-0.050354264676670701
719.093333333	-0.050110869109641958
718.666666667	-0.051455512642797567
718.24	-0.050352025777153385
717.813333333	-0.053345110267260049
717.386666667	-0.049875956028863869
716.96	-0.051601339131512144
716.533333333	-0.0475617870690348
716.106666667	-0.050834890454851955
715.68	-0.049971666187088995
715.253333333	-0.049036853015467508
714.826666667	-0.050122540444083763
714.4	-0.049314986914435109
713.973333333	-0.049302730709314936
713.546666667	-0.049839902669165541
713.12	-0.050750147551254142
712.693333333	-0.052442271262325507
712.266666667	-0.050098303705567178
711.84	-0.050468534231167921
711.413333333	-0.050940725952363777
710.986666667	-0.051770560443360779
710.56	-0.051883429288858619
710.133333333	-0.052070103585710889
709.706666667	-0.051629669964335149
709.28	-0.052557598799421491
708.853333333	-0.05211305618288329
708.426666667	-0.052515644580105922
708	-0.051083907485079356
707.573333333	-0.05159262567756033
707.146666667	-0.052883636206324004
706.72	-0.05277267843485433
706.293333333	-0.050643030554162513
705.866666667	-0.051011938601713734
705.44	-0.052393171936204234
705.013333333	-0.051573768258135921
704.586666667	-0.0498601198197276
704.16	-0.052830632775871245
703.733333333	-0.051263045519669911
703.306666667	-0.052386824041547979
702.88	-0.050191283226125163
702.453333333	-0.050549879670124837
702.026666667	-0.051367755979257829
701.6	-0.049977123737406502
701.173333333	-0.050066374242301183
700.746666667	-0.050303399562823481
700.32	-0.050457917153827331
699.893333333	-0.049917571246651984
699.466666667	-0.049456804990792302
699.04	-0.051341366022727618
698.613333333	-0.052366532385295893
698.186666667	-0.052114702761186363
697.76	-0.052332241088140607
697.333333333	-0.049485407769829015
696.906666667	-0.051465470343724048
696.48	-0.052129223942721736
696.053333333	-0.053278598934351544
695.626666667	-0.048998020589577959
695.2	-0.052428506314573124
694.773333333	-0.050236549228545681
694.346666667	-0.052070386707685302
693.92	-0.052329197525964335
693.493333333	-0.050765119493091183
693.066666667	-0.051373418420520726
692.64	-0.050361502915675108
692.213333333	-0.052747026085725554
691.786666667	-0.052410405129212329
691.36	-0.050254292786237657
690.933333333	-0.052218988537682427
690.506666667	-0.052549604326468671
690.08	-0.051484063267765577
689.653333333	-0.05078264325860983
689.226666667	-0.050460088998096869
688.8	-0.050629258155813539
688.373333333	-0.051998089998885576
687.946666667	-0.051707938313500075
687.52	-0.052250977605551564
687.093333333	-0.052622627466896596
686.666666667	-0.050788450986247805
686.24	-0.053554527461375907
685.813333333	-0.050507809966970976
685.386666667	-0.053808860480602051
684.96	-0.051640596240879306
684.533333333	-0.052647043019477265
684.106666667	-0.051813401281880167
683.68	-0.050999455153987523
683.253333333	-0.049549099057994143
682.826666667	-0.050448473542878271
682.4	-0.053156279027309468
681.973333333	-0.049310162663676438
681.546666667	-0.052583798765951761
681.12	-0.052856154739841302
680.693333333	-0.05084109306346854
680.266666667	-0.053756259381606095
679.84	-0.049378309399138495
679.413333333	-0.052428767084901101
678.986666667	-0.051067233085710109
678.56	-0.052214510738784095
678.133333333	-0.053186580538693899
677.706666667	-0.054422669112611392
677.28	-0.053628910332963728
676.853333333	-0.053678207099434869
676.426666667	-0.053483601659547582
676	-0.053096815943740362
675.573333333	-0.052602887153654104
675.146666667	-0.049737636000084733
674.72	-0.052287653088421239
674.293333333	-0.053292203694523525
673.866666667	-0.052459485828925179
673.44	-0.054142929613491819
673.013333333	-0.051496699452554917
672.586666667	-0.052198432385880268
672.16	-0.05059708654889971
671.733333333	-0.051519230008070904
671.306666667	-0.053858857601742999
670.88	-0.052055142819988333
670.453333333	-0.050850741565298882
670.026666667	-0.053007327020040497
669.6	-0.055274955928190664
669.173333333	-0.052804097533373104
668.746666667	-0.052163161337413964
668.32	-0.05105599015957777
667.893333333	-0.052219629287649838
667.466666667	-0.053125608712380354
667.04	-0.052463490515987109
666.613333333	-0.053268801420878462
666.186666667	-0.053679849952434536
665.76	-0.052585367113418144
665.333333333	-0.053001187741731244
664.906666667	-0.054773773997914194
664.48	-0.053739774972263323
664.053333333	-0.05405004322526951
663.626666667	-0.052583217620939274
663.2	-0.054095618426707327
662.773333333	-0.052827369421798033
662.346666667	-0.051677852869104389
661.92	-0.053083997219714622
661.493333333	-0.053206942975513503
661.066666667	-0.053858701139648302
660.64	-0.051688935607806102
660.213333333	-0.052871510386393747
659.786666667	-0.05332373827693046
659.36	-0.053138341754686444
658.933333333	-0.051682282239289244
658.506666667	-0.052000895142535336
658.08	-0.054159019142254503
657.653333333	-0.052112765610346404
657.226666667	-0.052412986755352262
656.8	-0.053381606936394016
656.373333333	-0.054291576147022146
655.946666667	-0.055213142186345224
655.52	-0.053739275783393242
655.093333333	-0.052081096917495719
654.666666667	-0.051279898732951516
654.24	-0.054489888250623869
653.813333333	-0.053207796067080884
653.386666667	-0.053261648863550566
652.96	-0.052975624799746643
652.533333333	-0.05176557600505919
652.106666667	-0.053968492895223645
651.68	-0.05266205221422935
651.253333333	-0.054810192435841662
650.826666667	-0.05480827391147626
650.4	-0.053278833627799595
649.973333333	-0.052662216126958622
649.546666667	-0.05386157333843114
649.12	-0.052105370909089503
648.693333333	-0.053271748125477483
648.266666667	-0.053748436272113398
647.84	-0.051660422235863292
647.413333333	-0.053207498043674396
646.986666667	-0.052293773740589765
646.56	-0.053973093628773547
646.133333333	-0.053313378244681756
645.706666667	-0.053026229143161553
645.28	-0.055376991629446176
644.853333333	-0.053119797259717973
644.426666667	-0.055103942751753655
644	-0.053881049156269907
643.573333333	-0.05406585335730283
643.146666667	-0.054875183850473026
642.72	-0.05387377366430262
642.293333333	-0.054247710853790231
641.866666667	-0.054073944687854918
641.44	-0.054410815238930162
641.013333333	-0.054289862513550245
640.586666667	-0.053933352232003254
640.16	-0.053061380982457634
639.733333333	-0.053113028407093386
639.306666667	-0.054755441844352888
638.88	-0.054458834230919836
638.453333333	-0.05354202166205875
638.026666667	-0.052597276866499794
637.6	-0.055729474872138363
637.173333333	-0.053410083055654062
636.746666667	-0.056004673242392396
636.32	-0.053819544613510073
635.893333333	-0.053496621549151552
635.466666667	-0.054528858512569472
635.04	-0.054338969290269476
634.613333333	-0.056202109902969359
634.186666667	-0.054843168705795038
633.76	-0.054306868463791437
633.333333333	-0.053917761892107098
632.906666667	-0.054183430969696758
632.48	-0.053949363529698341
632.053333333	-0.054044589400284858
631.626666667	-0.053635504096774832
631.2	-0.053274773061300511
630.773333333	-0.053701635450095118
630.346666667	-0.054869711398997011
629.92	-0.05451083928349143
629.493333333	-0.054370645433674127
629.066666667	-0.055843468755380647
628.64	-0.056907016783878064
628.213333333	-0.054028302431308614
627.786666667	-0.05440696701404775
627.36	-0.054950416088065959
626.933333333	-0.053516898304325392
626.506666667	-0.055738851427875373
626.08	-0.055124793201728375
625.653333333	-0.056852914392825478
625.226666667	-0.054595306515853925
624.8	-0.05329767614612254
624.373333333	-0.053833447396717041
623.946666667	-0.055151022970582539
623.52	-0.055926181375925144
623.093333333	-0.055819336324937831
622.666666667	-0.054684244096360628
622.24	-0.05496725067494268
621.813333333	-0.055260229855754801
621.386666667	-0.05510738864542155
620.96	-0.056260123848832042
620.533333333	-0.054681684821957829
620.106666667	-0.056094240397112735
619.68	-0.054257079959049062
619.253333333	-0.05551971867671418
618.826666667	-0.0549369677901691
618.4	-0.055439967662059379
617.973333333	-0.054079800844291592
617.546666667	-0.053828027099389296
617.12	-0.056609407067095517
616.693333333	-0.056323967874071013
616.266666667	-0.054660897702100288
615.84	-0.055533241480524895
615.413333333	-0.055112928152115305
614.986666667	-0.053431987762574976
614.56	-0.055521436035479196
614.133333333	-0.055618479847900845
613.706666667	-0.056136410683355197
613.28	-0.054351694882047968
612.853333333	-0.056416407227363005
612.426666667	-0.054106898605995463
612	-0.055040415376355539
611.573333333	-0.05594231188290557
611.146666667	-0.055475365370546897
610.72	-0.052742004394735476
610.293333333	-0.054039787500999761
609.866666667	-0.054874751716789578
609.44	-0.055636666715087983
609.013333333	-0.054443992674440167
608.586666667	-0.056111171841495944
608.16	-0.055461842566777629
607.733333333	-0.055409334599975733
607.306666667	-0.055236499756587683
606.88	-0.055734958499632253
606.453333333	-0.05475705489523669
606.026666667	-0.055780533701103849
605.6	-0.056937549263150915
605.173333333	-0.056060411036081496
604.746666667	-0.055262781679691154
604.32	-0.055141221731910446
603.893333333	-0.056276556104334671
603.466666667	-0.056178931146867596
603.04	-0.055963926017300859
602.613333333	-0.054890081286512883
602.186666667	-0.05600352957836148
601.76	-0.057199589908031104
601.333333333	-0.056536678224853136
600.906666667	-0.056850634515261199
600.48	-0.054473761469309677
600.053333333	-0.054285898804679149
599.626666667	-0.055961199104655836
599.2	-0.05383216589705786
598.773333333	-0.055934444069699128
598.346666667	-0.055323705077218913
597.92	-0.055235091596848737
597.493333333	-0.056273784488358354
597.066666667	-0.054718818515660739
596.64	-0.056066870689286341
596.213333333	-0.054613884538526079
595.786666667	-0.054337076842806593
595.36	-0.054929960519028723
594.933333333	-0.056807350367159386
594.506666667	-0.056608770042673486
594.08	-0.055499698966829158
593.653333333	-0.054891325533438257
593.226666667	-0.056151214986939722
592.8	-0.055505067110112848
592.373333333	-0.056137450039336463
591.946666667	-0.055497478693774561
591.52	-0.056927561759835023
591.093333333	-0.055446069687723094
590.666666667	-0.056302744895151226
590.24	-0.055462282151051083
589.813333333	-0.056773737072839663
589.386666667	-0.056495014578126404
588.96	-0.056974094361028342
588.533333333	-0.055371597409377055
588.106666667	-0.056748982518800374
587.68	-0.0574480891227157
587.253333333	-0.05536006018536227
586.826666667	-0.053918909281608744
586.4	-0.057288974523270961
585.973333333	-0.056318417191584154
585.546666667	-0.057222384959385982
585.12	-0.056427136063640464
584.693333333	-0.055861942470119698
584.266666667	-0.057182732969414993
583.84	-0.055114176124503221
583.413333333	-0.056178722530516208
582.986666667	-0.05622076243161811
582.56	-0.056193705648186036
582.133333333	-0.055456385016501936
581.706666667	-0.055420499294999211
581.28	-0.056322529911920806
580.853333333	-0.056585144251563357
580.426666667	-0.056386999785916506
580	-0.057260662317203739
579.573333333	-0.055627424270049713
579.146666667	-0.05908306688041623
578.72	-0.056385345757231448
578.293333333	-0.055634599179091762
577.866666667	-0.058398012071617877
577.44	-0.057322487235158807
577.013333333	-0.057437438517799345
576.586666667	-0.057266943156733446
576.16	-0.055906984955186333
575.733333333	-0.057172924280060572
575.306666667	-0.056155376136388192
574.88	-0.059437118470392986
574.453333333	-0.056753944605814413
574.026666667	-0.057439692318381849
573.6	-0.059071704745155072
573.173333333	-0.057383831590556801
572.746666667	-0.057470798492424285
572.32	-0.057069506496224963
571.893333333	-0.057584621012167145
571.466666667	-0.057324089109919721
571.04	-0.055659849196813639
570.613333333	-0.058432005345585444
570.186666667	-0.05669195950046136
569.76	-0.058522671460949534
569.333333333	-0.058669637888657422
568.906666667	-0.056836392730631471
568.48	-0.058163978159313949
568.053333333	-0.058340240269884276
567.626666667	-0.058671630918951174
567.2	-0.057386018335929691
566.773333333	-0.056240029633143646
566.346666667	-0.057023093104295007
565.92	-0.057104971259825305
565.493333333	-0.056995403021583492
565.066666667	-0.057531803846312887
564.64	-0.059833403676548706
564.213333333	-0.057326376438358251
563.786666667	-0.057373270392413842
563.36	-0.058314625173725272
562.933333333	-0.057476785034014363
562.506666667	-0.057702898979167347
562.08	-0.056292586028698931
561.653333333	-0.058059256523692981
561.226666667	-0.057871457189337949
560.8	-0.057239621877725577
560.373333333	-0.058138541877190843
559.946666667	-0.058172482997176055
559.52	-0.05795027688147588
559.093333333	-0.056395880878108498
558.666666667	-0.058881148695726276
558.24	-0.057908173650589076
557.813333333	-0.057847961783414434
557.386666667	-0.057102359831399198
556.96	-0.057221639901389044
556.533333333	-0.056819960475003532
556.106666667	-0.057717274874369062
555.68	-0.057045523077309382
555.253333333	-0.058954242616721782
554.826666667	-0.058428846299695102
554.4	-0.056863691657921482
553.973333333	-0.057819556444797922
553.546666667	-0.05907412245858424
553.12	-0.057506602257630671
552.693333333	-0.0592147260902781
552.266666667	-0.059392116963847469
551.84	-0.057909525931014789
551.413333333	-0.057751204818501441
550.986666667	-0.059134244918698529
550.56	-0.057239577174357549
550.133333333	-0.058613896369809793
549.706666667	-0.060992136597418277
549.28	-0.059233665466467626
548.853333333	-0.058990724384806736
548.426666667	-0.060205020010360877
548	-0.059385888278558861
547.573333333	-0.057677298784411413
547.146666667	-0.0603093989191038
546.72	-0.059969130903513482
546.293333333	-0.057218767702830436
545.866666667	-0.058158643543634245
545.44	-0.060004167258570107
545.013333333	-0.057784229517186161
544.586666667	-0.061774909495941145
544.16	-0.059218455106255258
543.733333333	-0.058127544820409091
543.306666667	-0.060058072209180538
542.88	-0.059612698853057006
542.453333333	-0.059692248702041914
542.026666667	-0.057892963290380621
541.6	-0.059211380779621146
541.173333333	-0.059057179838433276
540.746666667	-0.058492522686772318
540.32	-0.059471245855002144
539.893333333	-0.058738164603778426
539.466666667	-0.059180717915255351
539.04	-0.059666410088493903
538.613333333	-0.06106178835021342
538.186666667	-0.059593535959858092
537.76	-0.059417136013524316
537.333333333	-0.05814567580831035
536.906666667	-0.060034967958749748
536.48	-0.059274788945984695
536.053333333	-0.059950139373477464
535.626666667	-0.061665359884338987
535.2	-0.059526771307192965
534.773333333	-0.05981839075681801
534.346666667	-0.058875381946652774
533.92	-0.062118094414165492
533.493333333	-0.059970919043029036
533.066666667	-0.058224461972878859
532.64	-0.063173048197753157
532.213333333	-0.060532841831696431
531.786666667	-0.060962755233008564
531.36	-0.060725092887901053
530.933333333	-0.061756744980713547
530.506666667	-0.059624142945015869
530.08	-0.060559641569763491
529.653333333	-0.060860008001298746
529.226666667	-0.06010217592127428
528.8	-0.061383217573043214
528.373333333	-0.061606604605891707
527.946666667	-0.06198130920525767
527.52	-0.060772113502141727
527.093333333	-0.060909364372478618
526.666666667	-0.061242301017013827
526.24	-0.061562735587327534
525.813333333	-0.062451280653390909
525.386666667	-0.060481227934551268
524.96	-0.062104884534917013
524.533333333	-0.062089849263431099
524.106666667	-0.06067052856101466
523.68	-0.059731934219690155
523.253333333	-0.062547221779549189
522.826666667	-0.060644131154007241
522.4	-0.060171306133316428
521.973333333	-0.061354864388588747
521.546666667	-0.062075387686420666
521.12	-0.062345463782522467
520.693333333	-0.061630502343247982
520.266666667	-0.061371464282299608
519.84	-0.062132839113399153
519.413333333	-0.06315107643594256
518.986666667	-0.061705537140511704
518.56	-0.062974147498482763
518.133333333	-0.062613666057622253
517.706666667	-0.062566027045254644
517.28	-0.062516868114476293
516.853333333	-0.062647283077227084
516.426666667	-0.060591198504175124
516	-0.062650285661016228
515.573333333	-0.061637002974849163
515.146666667	-0.063715383410247003
514.72	-0.064405143260887185
514.293333333	-0.061397857964338068
513.866666667	-0.064794801175255434
513.44	-0.065564133226794538
513.013333333	-0.062337879091823097
512.586666667	-0.063878230750406675
512.16	-0.063024267554368796
511.733333333	-0.064310148358216232
511.306666667	-0.062974683940544382
510.88	-0.062647663056883185
510.453333333	-0.064688399433885518
510.026666667	-0.065553203225049303
509.6	-0.063484951853959026
509.173333333	-0.063480742275715291
508.746666667	-0.063867449760398334
508.32	-0.062969096005052669
507.893333333	-0.063680432736802572
507.466666667	-0.063585400581369356
507.04	-0.06386363506314359
506.613333333	-0.063231810927454168
506.186666667	-0.06340757012365493
505.76	-0.06545348465422246
505.333333333	-0.06330737471601916
504.906666667	-0.064317792653936667
504.48	-0.065864458679998586
504.053333333	-0.065847411751748838
503.626666667	-0.064974829554644856
503.2	-0.062499262392767548
502.773333333	-0.064193435013125424
502.346666667	-0.065198190510172879
501.92	-0.066751264035547014
501.493333333	-0.064442627132168945
501.066666667	-0.065719887614122924
500.64	-0.065242923796224372
500.213333333	-0.064729928970387957
499.786666667	-0.063752450049020748
499.36	-0.066232755779973243
498.933333333	-0.066070519387738155
498.506666667	-0.063860736787539049
498.08	-0.065521880984141273
497.653333333	-0.064023897051960058
497.226666667	-0.063782215118432212
496.8	-0.064125165343250523
496.373333333	-0.06680815666887327
495.946666667	-0.065652832388992513
495.52	-0.067038409411769709
495.093333333	-0.065922781825176316
494.666666667	-0.066479489207212514
494.24	-0.065832242369716021
493.813333333	-0.06717086583362647
493.386666667	-0.065840922296179008
492.96	-0.067408792674386098
492.533333333	-0.067113302648096756
492.106666667	-0.066640481352852943
491.68	-0.065592788159951079
491.253333333	-0.068219952285029417
490.826666667	-0.067214503884414994
490.4	-0.067049548029915917
489.973333333	-0.066776357591179225
489.546666667	-0.066238716244750778
489.12	-0.066945351660181687
488.693333333	-0.06663008779290458
488.266666667	-0.066241949796714994
487.84	-0.067203760146999664
487.413333333	-0.068594209849697024
486.986666667	-0.067956835031572391
486.56	-0.067549668252508355
486.133333333	-0.068304218351766394
485.706666667	-0.067435860633935807
485.28	-0.068791568279132548
484.853333333	-0.066284961998710076
484.426666667	-0.067129246890461555
484	-0.069226421415598829
483.573333333	-0.068481750786377873
483.146666667	-0.070125825702982023
482.72	-0.067129969597158085
482.293333333	-0.068245656788239184
481.866666667	-0.068244382739067203
481.44	-0.068496733903860019
481.013333333	-0.070075184106671407
480.586666667	-0.068657271564146374
480.16	-0.070006370544300797
479.733333333	-0.070379696786366908
479.306666667	-0.069125145673875316
478.88	-0.068239033222285708
478.453333333	-0.070852644741278267
478.026666667	-0.072579681873151766
477.6	-0.068120136857471147
477.173333333	-0.070998929440692207
476.746666667	-0.069808498025057508
476.32	-0.070391215383949227
475.893333333	-0.070573136210423729
475.466666667	-0.068460270762650946
475.04	-0.071247033774579194
474.613333333	-0.0682943463328399
474.186666667	-0.0712530985471682
473.76	-0.070093184709662665
473.333333333	-0.06973831355575226
472.906666667	-0.069287151098295571
472.48	-0.071125492453394917
472.053333333	-0.070771008729969442
471.626666667	-0.070129312574926342
471.2	-0.070640064775893754
470.773333333	-0.069446109235403605
470.346666667	-0.071040458977066359
469.92	-0.071786716580317878
469.493333333	-0.071228578686768809
469.066666667	-0.066521301866038537
468.64	-0.071898840367268305
468.213333333	-0.071696087718029766
467.786666667	-0.072447106242106443
467.36	-0.073104776441986638
466.933333333	-0.070754870772591488
466.506666667	-0.072646431624704438
466.08	-0.071291834116114311
465.653333333	-0.072075076401157206
465.226666667	-0.070726037025583374
464.8	-0.071269854903168034
464.373333333	-0.071533404290650388
463.946666667	-0.070353485643978877
463.52	-0.071900039911119359
463.093333333	-0.071759872138513883
462.666666667	-0.07287409901608094
462.24	-0.071373179555085611
461.813333333	-0.07207380980246389
461.386666667	-0.07282213866703377
460.96	-0.074146412312855528
460.533333333	-0.072319857776342852
460.106666667	-0.070773042738588254
459.68	-0.072820514440337145
459.253333333	-0.073412165045680614
458.826666667	-0.072784416377605438
458.4	-0.073397643864095197
457.973333333	-0.070102214813552846
457.546666667	-0.073882810771097707
457.12	-0.073287643492279703
456.693333333	-0.072185583412754398
456.266666667	-0.073068425059232819
455.84	-0.074060268700026521
455.413333333	-0.074323490262005992
454.986666667	-0.072715409100211834
454.56	-0.073478788137361792
454.133333333	-0.073018141090914632
453.706666667	-0.072781868279003167
453.28	-0.072023399174286962
452.853333333	-0.073829181492153548
452.426666667	-0.071675874293059286
452	-0.071065686643182788
451.573333333	-0.069192767143431116
451.146666667	-0.07344522327143499
450.72	-0.071789078414600527
450.293333333	-0.075843356549347249
449.866666667	-0.072661362588713724
449.44	-0.075559012591558256
449.013333333	-0.071958474815239981
448.586666667	-0.071476496756123414
448.16	-0.071533560752863129
447.733333333	-0.073362782597364923
447.306666667	-0.072405911982152002
446.88	-0.072988972067776561
446.453333333	-0.075908832251743649
446.026666667	-0.073212511837742827
445.6	-0.072746820747897289
445.173333333	-0.072673350572593151
444.746666667	-0.073657020926380531
444.32	-0.073032937943995666
443.893333333	-0.075105786323347468
443.466666667	-0.074583940208008542
443.04	-0.073029562831074882
442.613333333	-0.073371641337838564
442.186666667	-0.073206298053280563
441.76	-0.076344341039354988
441.333333333	-0.071171790361902534
440.906666667	-0.07250082492815571
440.48	-0.073912717401845393
440.053333333	-0.07532846182571129
439.626666667	-0.070762641728364037
439.2	-0.075717568397045479
438.773333333	-0.072170004248960237
438.346666667	-0.069540195167317562
437.92	-0.075762338935730519
437.493333333	-0.071940496564278977
437.066666667	-0.076874122023108005
436.64	-0.073677532375165833
436.213333333	-0.07422370463604451
435.786666667	-0.074435889720896375
435.36	-0.073023825884000956
434.933333333	-0.072076164186091835
434.506666667	-0.071933761239065488
434.08	-0.073252767324321136
433.653333333	-0.072295613586994406
433.226666667	-0.070896402001515105
432.8	-0.070976331830017059
432.373333333	-0.07056652754549142
431.946666667	-0.070069648325490924
431.52	-0.071852132677861225
431.093333333	-0.071411654353183973
430.666666667	-0.067979216575951268
430.24	-0.070883624255379044
429.813333333	-0.072662800550290424
429.386666667	-0.071788892150008929
428.96	-0.071397230029143596
428.533333333	-0.071767523884737838
428.106666667	-0.072890788316619257
427.68	-0.072583377361327001
427.253333333	-0.070382006466599228
426.826666667	-0.069086171686773071
426.4	-0.068753384053738903
425.973333333	-0.067811056971639985
425.546666667	-0.071446910500179206
425.12	-0.069452151656341318
424.693333333	-0.067344263196192827
424.266666667	-0.065195403993334664
423.84	-0.067926384508349327
423.413333333	-0.069827884435472345
422.986666667	-0.067072458565497914
422.56	-0.071751594543010791
422.133333333	-0.065145850182209558
421.706666667	-0.06507285684347848
421.28	-0.068510144948632001
420.853333333	-0.06737764924775419
420.426666667	-0.067772097885571106
420	-0.069444514810879696
419.573333333	-0.067739598453207261
419.146666667	-0.065811134875004104
418.72	-0.063766933977798312
418.293333333	-0.064515575766492222
417.866666667	-0.061826482415455013
417.44	-0.064764693379122731
417.013333333	-0.063972994685248322
416.586666667	-0.064443930983498668
416.16	-0.062156423926570697
415.733333333	-0.062368396669606106
415.306666667	-0.061959221959152933
414.88	-0.060492716729780231
414.453333333	-0.061875689774620511
414.026666667	-0.060326773673442864
413.6	-0.063495501875576871
413.173333333	-0.060119070113025433
412.746666667	-0.060422383248777238
412.32	-0.05681590363417495
411.893333333	-0.058570113032890135
411.466666667	-0.059929929673542943
411.04	-0.051171127707595597
410.613333333	-0.056424688547352136
410.186666667	-0.055330883711680046
409.76	-0.056563585996511068
409.333333333	-0.055847860872813196
408.906666667	-0.052982844412597749
408.48	-0.05146759375944162
408.053333333	-0.050872255116757428
407.626666667	-0.049723234027732793
407.2	-0.055233273654655086
406.773333333	-0.050394967198828793
406.346666667	-0.050354287028316527
405.92	-0.049279436469179566
405.493333333	-0.050006303936174418
405.066666667	-0.045611239970145427
404.64	-0.042632006109041783
404.213333333	-0.045204222202058462
403.786666667	-0.041853964329081804
403.36	-0.040861643850896953
402.933333333	-0.03807318955686162
402.506666667	-0.036214966327127215
402.08	-0.03671058639879328
401.653333333	-0.038341425359095543
401.226666667	-0.038496952503904953
400.8	-0.034308169037498101
400.373333333	-0.032385498285474636
399.946666667	-0.027938051149667888
399.52	-0.029383005574209711
399.093333333	-0.026675056666390431
398.666666667	-0.026664664968849207
398.24	-0.030148725956350767
397.813333333	-0.024967476726065529
397.386666667	-0.020101485774378588
396.96	-0.020592520013405467
396.533333333	-0.017928523943078332
396.106666667	-0.018821448087608415
395.68	-0.016115907579914469
395.253333333	-0.016479717567528893
394.826666667	-0.010534944944641916
394.4	-0.012668874114551721
393.973333333	-0.0068685989832356492
393.546666667	-0.0030178029559438219
393.12	0.0015853549116631397
392.693333333	0.0033409311434470512
392.266666667	0.0073436005037255314
391.84	0.0059780194425371434
391.413333333	0.0092474147674360251
390.986666667	0.014269290491468366
390.56	0.017570884897995794
390.133333333	0.020178131758922586
389.706666667	0.027011970057444556
389.28	0.025854540988911132
388.853333333	0.02967144548857286
388.426666667	0.040275823323927214
388	0.044351164251184877
387.573333333	0.039856329560699524
387.146666667	0.054666526614234871
386.72	0.054839003831132042
386.293333333	0.058338664471775895
385.866666667	0.064203120767522659
385.44	0.071650058030387834
385.013333333	0.076962016522388391
384.586666667	0.080322839319392617
384.16	0.08898360282101829
383.733333333	0.091455198824175229
383.306666667	0.098553270100886395
382.88	0.1056553199880654
382.453333333	0.11016790568786569
382.026666667	0.11374144256081642
381.6	0.12701131403322652
381.173333333	0.13094073533975309
380.746666667	0.14255143701922082
380.32	0.14891433715761157
379.893333333	0.15511822700442729
379.466666667	0.16221907734804894
379.04	0.17125719785606161
378.613333333	0.17674271762320065
378.186666667	0.18657508492378508
377.76	0.19804140925300809
377.333333333	0.19893653690806662
376.906666667	0.2084426432839139
376.48	0.22558994591076925
376.053333333	0.22305414080643321
375.626666667	0.23662194609516071
375.2	0.2409346103664215
374.773333333	0.26001358032049443
374.346666667	0.27069863676925787
373.92	0.27734130620894754
373.493333333	0.27912604808790831
373.066666667	0.29677787422970447
372.64	0.3072949647893693
372.213333333	0.30997174978231445
371.786666667	0.31723520159654039
371.36	0.32986176013829649
370.933333333	0.34149640798461178
370.506666667	0.34614130854563629
370.08	0.35762271284950936
369.653333333	0.37243071198326361
369.226666667	0.37135055661211464
368.8	0.38668650388576098
368.373333333	0.39121973514514979
367.946666667	0.39722833037320943
367.52	0.40215069055511748
367.093333333	0.41706937551360707
366.666666667	0.41483175754567803
366.24	0.42540231346986473
365.813333333	0.44009628891809449
365.386666667	0.45040047168636577
364.96	0.45602953433938598
364.533333333	0.46673333644768145
364.106666667	0.4828513264641211
363.68	0.48090067505854439
363.253333333	0.50076276063736003
362.826666667	0.49574702978180318
362.4	0.51302909850914935
361.973333333	0.51794594526245641
361.546666667	0.5330739617333774
361.12	0.54456049203766965
360.693333333	0.54406422376637253
360.266666667	0.54649871587730892
359.84	0.56110483407840006
359.413333333	0.56630098819684838
358.986666667	0.57465618848723876
358.56	0.58274024724886142
358.133333333	0.59491753578074125
357.706666667	0.59327232837692101
357.28	0.60217344760812974
356.853333333	0.59758889675182458
356.426666667	0.60503089427879797
356	0.6193452477442003
355.573333333	0.62874674796971952
355.146666667	0.6265361309053542
354.72	0.6367698311796347
354.293333333	0.62637722492313386
353.866666667	0.64649736881071729
353.44	0.64900571107841432
353.013333333	0.65597808360989573
352.586666667	0.65193819999731795
352.16	0.66631585359441614
351.733333333	0.65466439724075121
351.306666667	0.66517895460032717
350.88	0.67166900634706239
350.453333333	0.66009271144972714
350.026666667	0.66864210367124532
349.6	0.68214285373564387
349.173333333	0.70607763528604839
348.746666667	0.70969396829572062
348.32	0.71642583608565902
347.893333333	0.70651054382414813
347.466666667	0.69997787475645534
347.04	0.70436877012212684
346.613333333	0.70675295591332621
346.186666667	0.72078961133829034
345.76	0.7117147445686991
345.333333333	0.72396427392847995
344.906666667	0.72309798002250947
344.48	0.73572772741202686
344.053333333	0.72516959905720435
343.626666667	0.72748583555200452
343.2	0.73265749216032661
342.773333333	0.73752069473222293
342.346666667	0.70958745479837848
341.92	0.73745536803945333
341.493333333	0.73185330629399714
341.066666667	0.74755913019037634
340.64	0.7440810799601858
340.213333333	0.73502212762914931
339.786666667	0.73793524503681385
339.36	0.74528044462137255
338.933333333	0.74477297067646819
338.506666667	0.74193483591105491
338.08	0.72614139318609439
337.653333333	0.74951851367738087
337.226666667	0.73603707552078457
336.8	0.7498060464846501
336.373333333	0.75068122148505856
335.946666667	0.73925012350185926
335.52	0.76026964187431412
335.093333333	0.74903815984827682
334.666666667	0.74977570772164326
334.24	0.74923366308217187
333.813333333	0.73888003826234994
333.386666667	0.73239499330579361
332.96	0.73911416530548368
332.533333333	0.74353563785512933
332.106666667	0.74629169702504983
331.68	0.7470997571944461
331.253333333	0.74129545688681642
330.826666667	0.73962581157699403
330.4	0.74436664581255951
329.973333333	0.73600429296569048
329.546666667	0.73735040426242093
329.12	0.74352264404241142
328.693333333	0.73887479305309245
328.266666667	0.74291068315469533
327.84	0.75320285558607758
327.413333333	0.73390722274954523
326.986666667	0.74440658092404099
326.56	0.74317443370830183
326.133333333	0.73061692714804394
325.706666667	0.73848259448934306
325.28	0.73574143648172297
324.853333333	0.72824639082022435
324.426666667	0.72916418313971854
324	0.73974955081844385
323.573333333	0.73643505573302503
323.146666667	0.72558259964086969
322.72	0.72010886669208152
322.293333333	0.73925709724253863
321.866666667	0.72369521856447894
321.44	0.72128576040289571
321.013333333	0.7189542055132101
320.586666667	0.72375863790468953
320.16	0.72057116031675383
319.733333333	0.7220711708067501
319.306666667	0.72819101810400466
318.88	0.72337353229565948
318.453333333	0.71854215860410131
318.026666667	0.70433539152272928
317.6	0.72306048869918826
317.173333333	0.70241242647356383
316.746666667	0.71464580297360436
316.32	0.7202874422068315
315.893333333	0.71824073791522247
315.466666667	0.7114536762243624
315.04	0.71003806591046625
314.613333333	0.6864088177702119
314.186666667	0.68968349695176423
313.76	0.69451618194536824
313.333333333	0.70398408174430149
312.906666667	0.69978511333503157
312.48	0.69952976703646086
312.053333333	0.70820707082670975
311.626666667	0.69339829683436183
311.2	0.70129007100988539
310.773333333	0.68536394834660763
310.346666667	0.70132029056406675
309.92	0.68773448467376053
309.493333333	0.70438635349125078
309.066666667	0.68316167593191446
308.64	0.68911516666359229
308.213333333	0.67215913534315519
307.786666667	0.68499273061637789
307.36	0.68227630853677157
306.933333333	0.69734424352511815
306.506666667	0.67661219835466102
306.08	0.66884356737205963
305.653333333	0.67657977342536657
305.226666667	0.67982983589143442
304.8	0.67351531982478141
304.373333333	0.67353695631027033
303.946666667	0.67026656866102663
303.52	0.66942846775062392
303.093333333	0.66291582584438957
302.666666667	0.65748542547274269
302.24	0.67391669750067651
301.813333333	0.66305118799305973
301.386666667	0.67602503299597871
300.96	0.67863523960090366
300.533333333	0.67366182804151853
300.106666667	0.6634941697129686
299.68	0.66580379009226365
299.253333333	0.66385036706941769
298.826666667	0.67596495151412472
298.4	0.66645711660469475
297.973333333	0.65409982204546713
297.546666667	0.64659065008230066
297.12	0.66176599264010483
296.693333333	0.6630250215529282
296.266666667	0.66055822372458373
295.84	0.66132873296730854
295.413333333	0.64879119396320761
294.986666667	0.65818917751229145
294.56	0.64910864830097281
294.133333333	0.66283595561859798
293.706666667	0.63664835691683275
293.28	0.63366240263011642
292.853333333	0.63404154777523503
292.426666667	0.63225305080429639
292	0.66070801019417302
291.573333333	0.64384335279613425
291.146666667	0.64276510477075566
290.72	0.625821828843657
290.293333333	0.63005453348122409
289.866666667	0.64291262626534573
289.44	0.6266089677825023
289.013333333	0.61838287115169577
288.586666667	0.61984592676149841
288.16	0.62118047475803051
287.733333333	0.61619365215345423
287.306666667	0.63208031654218255
286.88	0.62176901102156823
286.453333333	0.61427330970830052
286.026666667	0.6198390126223432
285.6	0.61361122131402401
285.173333333	0.60944885015524319
284.746666667	0.60257434845031133
284.32	0.60011380910895007
283.893333333	0.60022604465483631
283.466666667	0.59728890657450706
283.04	0.58720546960919329
282.613333333	0.59684801101599938
282.186666667	0.59602814912803204
281.76	0.58512532711124754
281.333333333	0.59433752298274367
280.906666667	0.58300912380317937
280.48	0.58405399322500606
280.053333333	0.58488070964805972
279.626666667	0.59256684780053492
279.2	0.58068031072720594
278.773333333	0.59219551086324862
278.346666667	0.58247727155770468
277.92	0.57091379165750755
277.493333333	0.57988953590314518
277.066666667	0.59299284219627335
276.64	0.57535552978669968
276.213333333	0.57536292076110773
275.786666667	0.57447391748436127
275.36	0.58093214034977747
274.933333333	0.5812986493110337
274.506666667	0.57033282518482653
274.08	0.57245177030544869
273.653333333	0.56092786789041116
273.226666667	0.55759751796751467
272.8	0.56540459394386744
272.373333333	0.56926447153057758
271.946666667	0.563947379589544
271.52	0.56171119213123755
271.093333333	0.55850249528912843
270.666666667	0.56352758407548931
270.24	0.56381154060361294
269.813333333	0.56594163179379053
269.386666667	0.55993598699622016
268.96	0.56161361932739928
268.533333333	0.55227124691090901
268.106666667	0.55908560752809389
267.68	0.56147402524927315
267.253333333	0.54752039909484151
266.826666667	0.55348670482583684
266.4	0.55699473619430551
265.973333333	0.56389063596665578
265.546666667	0.55561822652888726
265.12	0.55940932035413249
264.693333333	0.55009728670200986
264.266666667	0.55422508716547403
263.84	0.56130707263885127
263.413333333	0.54572141170637056
262.986666667	0.54649716615670152
262.56	0.55141001939731027
262.133333333	0.54681360721627992
261.706666667	0.54086238145879773
261.28	0.52886825800046011
260.853333333	0.54490190744261213
260.426666667	0.54647600650773709
260	0.52859574556505506
259.573333333	0.54544097184989271
259.146666667	0.54069918394129801
258.72	0.5303428769120585
258.293333333	0.52515089511916291
257.866666667	0.52665191888796226
257.44	0.52430516481419787
257.013333333	0.52009344100988553
256.586666667	0.50648975372431859
256.16	0.51667523384006198
255.733333333	0.51258486509358425
255.306666667	0.50806790590325179
254.88	0.50752615928654576
254.453333333	0.50394535064728119
254.026666667	0.49631670117444077
253.6	0.49122464656873716
253.173333333	0.48770296573669308
252.746666667	0.48058876395286831
252.32	0.46406251192235087
251.893333333	0.47066733241024322
251.466666667	0.45130038261580208
251.04	0.44384193420474427
250.613333333	0.43619540333813656
250.186666667	0.43260046839744931
249.76	0.40888485312665906
249.333333333	0.41248720884292173
248.906666667	0.38906872272692949
248.48	0.381556719542195
248.053333333	0.36433050036578574
247.626666667	0.35979118943253413
247.2	0.34098452329796936
246.773333333	0.33739283680946686
246.346666667	0.30961313843965393
245.92	0.29735687375173958
245.493333333	0.2752461135406386
245.066666667	0.26373931765654884
244.64	0.24796357751027956
244.213333333	0.22328795492860404
243.786666667	0.19909773767201969
243.36	0.18830277025792067
242.933333333	0.1680099815147586
242.506666667	0.15584895014867028
242.08	0.1148300617968348
241.653333333	0.11037422716655745
241.226666667	0.092349186541191258
240.8	0.082989066840019762
240.373333333	0.071283146740006992
239.946666667	0.069379277527494843
239.52	0.043941419573813263
239.093333333	0.047644793986957992
238.666666667	0.021228594707721267
238.24	0.027785995974576917
237.813333333	0.01991425827212677
237.386666667	0.008981919848362151
236.96	-0.0077586071551477287
236.533333333	0.0070019974360679086
236.106666667	-0.013098391702547903
235.68	-0.0021513297697562071
235.253333333	-0.0063968105238037367
234.826666667	-0.0036078568084676457
234.4	-0.019351754336207165
233.973333333	-0.015411309898234995
233.546666667	-0.021065298467392569
233.12	-0.017483687028593667
232.693333333	-0.008836455643911837
232.266666667	-0.0047328495424008073
231.84	-0.025570563970225609
231.413333333	-0.02676952630271244
230.986666667	-0.021318260580764511
230.56	-0.01411284320117571
230.133333333	-0.026022285221995189
229.706666667	-0.024337220937156592
229.28	-0.01701578870477902
228.853333333	-0.022498100995552321
228.426666667	-0.020294826477953262
228	-0.021611478179581513
227.573333333	-0.021043952554512416
227.146666667	-0.012953211554081233
226.72	-0.025001583619885269
226.293333333	-0.0075804349049805181
225.866666667	-0.0038994278296221132
225.44	-0.012295308522169987
225.013333333	-0.016782872378446004
224.586666667	-0.020278176292481444
224.16	-0.030884971841271269
223.733333333	-0.033883716910823876
223.306666667	-0.012414369733960148
222.88	-0.023884799330456497
222.453333333	-0.024458959698628581
222.026666667	-0.01523562800217196
221.6	-0.020640958100100887
221.173333333	-0.019503466785050275
220.746666667	-0.012960966677026085
220.32	-0.022975310682406123
219.893333333	-0.025062339380207257
219.466666667	-0.025376759469482615
219.04	-0.018392244354480211
218.613333333	-0.014780052937871777
218.186666667	-0.046457223591522219
217.76	-0.023833839224696177
217.333333333	-0.021547902375652093
216.906666667	0.011227995154478497
216.48	-0.015566544605026218
216.053333333	-0.004673701246256096
215.626666667	-0.037850767371245972
215.2	-0.0031080681394182186
214.773333333	-0.035005979237255597
214.346666667	-0.025816449896273453
213.92	-0.044129565356620395
213.493333333	-0.017710186543300841
213.066666667	-0.04384816065211318
212.64	0.0015300825432921217
212.213333333	-0.0294665954981067
211.786666667	-0.023251123726890317
211.36	-0.013263315894547736
210.933333333	-0.028724564238083332
210.506666667	-0.013517880813563322
210.08	-0.0037798390266261823
209.653333333	-0.039082329717296485
209.226666667	-0.024689869956387826
208.8	-0.026065245270613657
208.373333333	0.010634820905233419
207.946666667	-0.014598080886279976
207.52	-0.015208570286580439
207.093333333	-0.015080691315244404
206.666666667	-0.0071471119306177472
206.24	-0.010994330048239302
205.813333333	-0.0057446570140037029
205.386666667	-0.0067424220032155412
204.96	-0.00091336201925080497
204.533333333	-0.011004429309716174
204.106666667	-0.010605902411076925
203.68	-0.040645979342332161
203.253333333	-0.0079899244037719558
202.826666667	-0.016961121930924104
202.4	0.021017264571594578
201.973333333	-0.024164132770109099
201.546666667	0.0084776682751933688
201.12	-0.0073652002015911627
200.693333333	-0.013578231445927793
200.266666667	-0.0048148850917672202
