# Supplementary material for: Biogenic synthesis of titanium nanoparticles by Streptomyces rubrolavendulae for sustainable management of Icerya aegyptiaca (Douglas)
Source: Sci Rep. 2025 Jan 9;15:1380. doi: 10.1038/s41598-024-81291-4 (PMC11711640; doi:10.1038/s41598-024-81291-4)
Supplement: Supplementary file 7 — Supplementary Material 7 [file 41598_2024_81291_MOESM7_ESM.xlsx]

## Sheet: XRD
Angle	Intensity
4.01	35											[Measurement conditions]
4.03	30											Sample identification,X-2024-186 (1)
4.05	29											Comment - 1,"Configuration=EPRI, Owner=User-1, Creation date=9/10/2013 2:29:56 PM"
4.07	28											Comment - 2,"Goniometer=PW3050/60 (Theta/Theta)	Minimum step size 2Theta:0.001	Minimum step size Omega:0.001"
4.09	30											Comment - 3,"Sample stage=PW3071/xx Bracket"
4.11	33											Comment - 4,"Diffractometer system=XPERT-PRO"
4.13	30											Comment - 5,"Measurement program=04_80, Owner=User-1, Creation date=11/1/2021 12:09:41 PM"
4.15	25											Anode material,Cu
4.17	35											K-Alpha1 wavelength,1.5405980
4.19	34											K-Alpha2 wavelength,1.5444260
4.21	32											Ratio K-Alpha2/K-Alpha1,0.500
4.23	39											Divergence slit,Fixed,1.52mm
4.25	33											Receiving slit,0.10
4.27	30											Monochromator used,YES
4.29	23											Generator voltage, 40
4.31	32											Tube current, 40
4.33	23											File date and time,14/Feb/2024 23:15
4.35	26											Unit cell,
4.37	36											h k l, 0 0 0
4.39	33											Scan axis,Gonio
4.41	28											Scan range,4.0000,90.0000
4.43	20											Scan step size,0.0200000
4.45	22											No. of points, 4300
4.47	26											Scan type,CONTINUOUS
4.49	31											Time per step,0.60
4.51	16											[Scan points]
4.53	24
4.55	22
4.57	25
4.59	21
4.61	30
4.63	22
4.65	20
4.67	31
4.69	29
4.71	25
4.73	29
4.75	28
4.77	28
4.79	29
4.81	14
4.83	25
4.85	21
4.87	15
4.89	16
4.91	16
4.93	26
4.95	24
4.97	21
4.99	23
5.01	22
5.03	14
5.05	21
5.07	16
5.09	22
5.11	21
5.13	12
5.15	19
5.17	23
5.19	18
5.21	21
5.23	19
5.25	18
5.27	19
5.29	23
5.31	16
5.33	24
5.35	27
5.37	26
5.39	29
5.41	22
5.43	20
5.45	15
5.47	21
5.49	26
5.51	15
5.53	18
5.55	15
5.57	17
5.59	20
5.61	22
5.63	25
5.65	24
5.67	16
5.69	19
5.71	19
5.73	18
5.75	16
5.77	21
5.79	12
5.81	12
5.83	17
5.85	21
5.87	14
5.89	14
5.91	21
5.93	17
5.95	16
5.97	16
5.99	22
6.01	25
6.03	23
6.05	12
6.07	18
6.09	13
6.11	25
6.13	12
6.15	18
6.17	12
6.19	17
6.21	15
6.23	19
6.25	14
6.27	17
6.29	22
6.31	19
6.33	11
6.35	18
6.37	15
6.39	10
6.41	16
6.43	10
6.45	9
6.47	12
6.49	16
6.51	14
6.53	14
6.55	13
6.57	20
6.59	17
6.61	14
6.63	18
6.65	21
6.67	16
6.69	14
6.71	13
6.73	22
6.75	17
6.77	8
6.79	17
6.81	14
6.83	14
6.85	11
6.87	13
6.89	14
6.91	15
6.93	12
6.95	19
6.97	9
6.99	11
7.01	14
7.03	18
7.05	12
7.07	15
7.09	10
7.11	13
7.13	9
7.15	12
7.17	12
7.19	12
7.21	12
7.23	4
7.25	11
7.27	15
7.29	9
7.31	9
7.33	15
7.35	14
7.37	16
7.39	12
7.41	16
7.43	11
7.45	14
7.47	11
7.49	15
7.51	23
7.53	14
7.55	6
7.57	11
7.59	9
7.61	10
7.63	9
7.65	10
7.67	9
7.69	15
7.71	7
7.73	16
7.75	11
7.77	10
7.79	10
7.81	8
7.83	7
7.85	9
7.87	5
7.89	9
7.91	15
7.93	11
7.95	7
7.97	12
7.99	5
8.01	12
8.03	9
8.05	8
8.07	4
8.09	9
8.11	10
8.13	8
8.15	11
8.17	10
8.19	6
8.21	16
8.23	12
8.25	11
8.27	14
8.29	7
8.31	10
8.33	10
8.35	8
8.37	14
8.39	15
8.41	5
8.43	9
8.45	8
8.47	8
8.49	15
8.51	16
8.53	8
8.55	10
8.57	14
8.59	9
8.61	11
8.63	7
8.65	11
8.67	6
8.69	6
8.71	9
8.73	8
8.75	6
8.77	11
8.79	14
8.81	11
8.83	5
8.85	7
8.87	8
8.89	6
8.91	10
8.93	12
8.95	7
8.97	12
8.99	9
9.01	9
9.03	9
9.05	5
9.07	12
9.09	6
9.11	13
9.13	12
9.15	8
9.17	13
9.19	4
9.21	14
9.23	11
9.25	7
9.27	11
9.29	2
9.31	5
9.33	5
9.35	7
9.37	8
9.39	9
9.41	7
9.43	6
9.45	11
9.47	14
9.49	15
9.51	4
9.53	11
9.55	5
9.57	7
9.59	4
9.61	13
9.63	11
9.65	5
9.67	10
9.69	11
9.71	10
9.73	9
9.75	9
9.77	5
9.79	10
9.81	10
9.83	3
9.85	14
9.87	5
9.89	9
9.91	5
9.93	10
9.95	5
9.97	7
9.99	5
10.01	8
10.03	9
10.05	2
10.07	7
10.09	12
10.11	9
10.13	11
10.15	8
10.17	5
10.19	2
10.21	9
10.23	12
10.25	9
10.27	12
10.29	9
10.31	9
10.33	8
10.35	10
10.37	6
10.39	14
10.41	6
10.43	7
10.45	11
10.47	6
10.49	8
10.51	7
10.53	9
10.55	7
10.57	11
10.59	9
10.61	9
10.63	7
10.65	5
10.67	11
10.69	9
10.71	7
10.73	5
10.75	4
10.77	3
10.79	6
10.81	5
10.83	6
10.85	7
10.87	6
10.89	8
10.91	6
10.93	5
10.95	9
10.97	8
10.99	2
11.01	8
11.03	11
11.05	6
11.07	2
11.09	8
11.11	8
11.13	6
11.15	5
11.17	7
11.19	4
11.21	5
11.23	8
11.25	4
11.27	5
11.29	5
11.31	12
11.33	3
11.35	6
11.37	3
11.39	6
11.41	8
11.43	6
11.45	6
11.47	8
11.49	4
11.51	6
11.53	14
11.55	3
11.57	8
11.59	7
11.61	8
11.63	7
11.65	5
11.67	5
11.69	4
11.71	6
11.73	7
11.75	7
11.77	10
11.79	6
11.81	9
11.83	6
11.85	9
11.87	3
11.89	7
11.91	6
11.93	6
11.95	6
11.97	7
11.99	5
12.01	8
12.03	4
12.05	7
12.07	3
12.09	3
12.11	6
12.13	11
12.15	5
12.17	4
12.19	9
12.21	12
12.23	8
12.25	8
12.27	5
12.29	5
12.31	4
12.33	5
12.35	4
12.37	6
12.39	4
12.41	7
12.43	4
12.45	6
12.47	10
12.49	11
12.51	9
12.53	4
12.55	8
12.57	4
12.59	5
12.61	8
12.63	4
12.65	6
12.67	9
12.69	5
12.71	9
12.73	6
12.75	3
12.77	7
12.79	3
12.81	5
12.83	11
12.85	9
12.87	3
12.89	6
12.91	4
12.93	3
12.95	6
12.97	12
12.99	3
13.01	6
13.03	7
13.05	7
13.07	4
13.09	5
13.11	7
13.13	6
13.15	4
13.17	9
13.19	3
13.21	5
13.23	4
13.25	8
13.27	4
13.29	8
13.31	8
13.33	7
13.35	6
13.37	7
13.39	4
13.41	5
13.43	6
13.45	4
13.47	6
13.49	6
13.51	7
13.53	3
13.55	6
13.57	7
13.59	6
13.61	4
13.63	7
13.65	4
13.67	3
13.69	6
13.71	4
13.73	4
13.75	7
13.77	9
13.79	7
13.81	4
13.83	3
13.85	6
13.87	9
13.89	3
13.91	5
13.93	4
13.95	4
13.97	4
13.99	2
14.01	7
14.03	1
14.05	3
14.07	5
14.09	6
14.11	8
14.13	9
14.15	3
14.17	8
14.19	2
14.21	5
14.23	7
14.25	3
14.27	5
14.29	4
14.31	4
14.33	4
14.35	5
14.37	8
14.39	7
14.41	3
14.43	4
14.45	4
14.47	3
14.49	7
14.51	6
14.53	6
14.55	5
14.57	6
14.59	4
14.61	6
14.63	4
14.65	3
14.67	6
14.69	5
14.71	6
14.73	2
14.75	4
14.77	5
14.79	5
14.81	4
14.83	4
14.85	6
14.87	2
14.89	7
14.91	7
14.93	4
14.95	6
14.97	7
14.99	4
15.01	6
15.03	6
15.05	9
15.07	2
15.09	4
15.11	9
15.13	5
15.15	5
15.17	4
15.19	5
15.21	3
15.23	5
15.25	4
15.27	8
15.29	3
15.31	8
15.33	8
15.35	5
15.37	4
15.39	3
15.41	11
15.43	2
15.45	4
15.47	8
15.49	3
15.51	2
15.53	1
15.55	3
15.57	4
15.59	4
15.61	6
15.63	2
15.65	6
15.67	2
15.69	4
15.71	8
15.73	7
15.75	2
15.77	6
15.79	3
15.81	10
15.83	1
15.85	4
15.87	5
15.89	4
15.91	3
15.93	7
15.95	3
15.97	5
15.99	4
16.01	5
16.03	3
16.05	4
16.07	2
16.09	1
16.11	4
16.13	1
16.15	2
16.17	1
16.19	5
16.21	6
16.23	4
16.25	3
16.27	8
16.29	6
16.31	6
16.33	1
16.35	10
16.37	5
16.39	4
16.41	2
16.43	4
16.45	1
16.47	5
16.49	5
16.51	2
16.53	2
16.55	9
16.57	3
16.59	7
16.61	5
16.63	4
16.65	3
16.67	5
16.69	5
16.71	5
16.73	6
16.75	3
16.77	11
16.79	3
16.81	3
16.83	5
16.85	3
16.87	2
16.89	6
16.91	3
16.93	7
16.95	4
16.97	2
16.99	1
17.01	2
17.03	5
17.05	2
17.07	1
17.09	1
17.11	5
17.13	3
17.15	4
17.17	3
17.19	2
17.21	3
17.23	2
17.25	7
17.27	6
17.29	2
17.31	5
17.33	3
17.35	6
17.37	2
17.39	0
17.41	2
17.43	3
17.45	2
17.47	5
17.49	3
17.51	6
17.53	2
17.55	4
17.57	1
17.59	4
17.61	4
17.63	0
17.65	2
17.67	2
17.69	7
17.71	2
17.73	2
17.75	3
17.77	0
17.79	2
17.81	3
17.83	3
17.85	8
17.87	4
17.89	4
17.91	6
17.93	3
17.95	7
17.97	2
17.99	3
18.01	4
18.03	2
18.05	2
18.07	5
18.09	6
18.11	4
18.13	2
18.15	6
18.17	2
18.19	1
18.21	2
18.23	3
18.25	2
18.27	1
18.29	3
18.31	1
18.33	2
18.35	3
18.37	5
18.39	5
18.41	7
18.43	1
18.45	2
18.47	1
18.49	3
18.51	4
18.53	1
18.55	5
18.57	6
18.59	3
18.61	4
18.63	3
18.65	1
18.67	4
18.69	2
18.71	1
18.73	2
18.75	4
18.77	2
18.79	2
18.81	1
18.83	3
18.85	2
18.87	1
18.89	3
18.91	3
18.93	1
18.95	4
18.97	2
18.99	0
19.01	5
19.03	2
19.05	2
19.07	1
19.09	1
19.11	2
19.13	2
19.15	1
19.17	4
19.19	3
19.21	0
19.23	3
19.25	4
19.27	3
19.29	2
19.31	1
19.33	1
19.35	4
19.37	3
19.39	0
19.41	3
19.43	1
19.45	3
19.47	2
19.49	2
19.51	5
19.53	7
19.55	7
19.57	2
19.59	1
19.61	7
19.63	2
19.65	6
19.67	3
19.69	3
19.71	3
19.73	3
19.75	4
19.77	4
19.79	3
19.81	3
19.83	3
19.85	4
19.87	2
19.89	4
19.91	0
19.93	2
19.95	2
19.97	5
19.99	5
20.01	5
20.03	0
20.05	1
20.07	3
20.09	4
20.11	4
20.13	2
20.15	5
20.17	2
20.19	1
20.21	4
20.23	3
20.25	2
20.27	3
20.29	2
20.31	2
20.33	4
20.35	5
20.37	8
20.39	5
20.41	3
20.43	4
20.45	4
20.47	8
20.49	8
20.51	3
20.53	3
20.55	2
20.57	0
20.59	4
20.61	6
20.63	5
20.65	3
20.67	6
20.69	1
20.71	2
20.73	6
20.75	5
20.77	4
20.79	4
20.81	3
20.83	5
20.85	2
20.87	2
20.89	7
20.91	1
20.93	2
20.95	2
20.97	1
20.99	1
21.01	5
21.03	6
21.05	4
21.07	2
21.09	2
21.11	0
21.13	3
21.15	4
21.17	6
21.19	0
21.21	2
21.23	2
21.25	2
21.27	3
21.29	4
21.31	2
21.33	4
21.35	1
21.37	5
21.39	3
21.41	3
21.43	4
21.45	2
21.47	5
21.49	2
21.51	7
21.53	1
21.55	3
21.57	4
21.59	4
21.61	0
21.63	3
21.65	6
21.67	3
21.69	2
21.71	2
21.73	3
21.75	5
21.77	2
21.79	3
21.81	4
21.83	4
21.85	6
21.87	2
21.89	5
21.91	2
21.93	2
21.95	3
21.97	3
21.99	6
22.01	3
22.03	2
22.05	1
22.07	2
22.09	3
22.11	2
22.13	2
22.15	2
22.17	6
22.19	0
22.21	5
22.23	2
22.25	5
22.27	6
22.29	1
22.31	2
22.33	1
22.35	1
22.37	7
22.39	6
22.41	5
22.43	3
22.45	5
22.47	4
22.49	2
22.51	3
22.53	4
22.55	5
22.57	2
22.59	1
22.61	1
22.63	1
22.65	5
22.67	5
22.69	4
22.71	2
22.73	4
22.75	7
22.77	4
22.79	9
22.81	5
22.83	5
22.85	8
22.87	4
22.89	6
22.91	3
22.93	3
22.95	12
22.97	6
22.99	1
23.01	1
23.03	5
23.05	4
23.07	6
23.09	3
23.11	8
23.13	5
23.15	4
23.17	5
23.19	1
23.21	6
23.23	5
23.25	3
23.27	2
23.29	6
23.31	4
23.33	6
23.35	5
23.37	4
23.39	6
23.41	6
23.43	3
23.45	3
23.47	7
23.49	8
23.51	6
23.53	4
23.55	0
23.57	4
23.59	12
23.61	6
23.63	4
23.65	5
23.67	6
23.69	9
23.71	6
23.73	3
23.75	8
23.77	4
23.79	4
23.81	10
23.83	6
23.85	7
23.87	6
23.89	7
23.91	7
23.93	12
23.95	8
23.97	4
23.99	6
24.01	9
24.03	13
24.05	5
24.07	5
24.09	5
24.11	8
24.13	4
24.15	11
24.17	11
24.19	13
24.21	5
24.23	9
24.25	3
24.27	12
24.29	5
24.31	7
24.33	12
24.35	12
24.37	10
24.39	8
24.41	14
24.43	13
24.45	20
24.47	16
24.49	14
24.51	17
24.53	17
24.55	10
24.57	22
24.59	12
24.61	18
24.63	21
24.65	18
24.67	19
24.69	19
24.71	24
24.73	27
24.75	29
24.77	27
24.79	43
24.81	37
24.83	31
24.85	31
24.87	31
24.89	32
24.91	40
24.93	26
24.95	36
24.97	37
24.99	34
25.01	38
25.03	36
25.05	31
25.07	40
25.09	30
25.11	39
25.13	48
25.15	38
25.17	46
25.19	40
25.21	50
25.23	41
25.25	62
25.27	43
25.29	53
25.31	57
25.33	37
25.35	49
25.37	38
25.39	61
25.41	50
25.43	47
25.45	45
25.47	32
25.49	32
25.51	42
25.53	41
25.55	47
25.57	34
25.59	36
25.61	40
25.63	28
25.65	33
25.67	35
25.69	42
25.71	29
25.73	31
25.75	30
25.77	32
25.79	22
25.81	29
25.83	27
25.85	27
25.87	19
25.89	25
25.91	26
25.93	21
25.95	24
25.97	16
25.99	13
26.01	20
26.03	23
26.05	15
26.07	17
26.09	13
26.11	16
26.13	21
26.15	10
26.17	19
26.19	10
26.21	6
26.23	14
26.25	12
26.27	8
26.29	9
26.31	10
26.33	12
26.35	4
26.37	8
26.39	6
26.41	8
26.43	12
26.45	11
26.47	8
26.49	11
26.51	9
26.53	5
26.55	9
26.57	6
26.59	3
26.61	6
26.63	9
26.65	6
26.67	5
26.69	10
26.71	6
26.73	3
26.75	5
26.77	4
26.79	11
26.81	4
26.83	3
26.85	3
26.87	9
26.89	5
26.91	3
26.93	14
26.95	3
26.97	5
26.99	0
27.01	2
27.03	3
27.05	5
27.07	3
27.09	3
27.11	9
27.13	5
27.15	3
27.17	7
27.19	3
27.21	3
27.23	4
27.25	5
27.27	6
27.29	4
27.31	2
27.33	8
27.35	5
27.37	3
27.39	2
27.41	3
27.43	2
27.45	1
27.47	5
27.49	6
27.51	2
27.53	1
27.55	6
27.57	2
27.59	7
27.61	1
27.63	3
27.65	6
27.67	6
27.69	4
27.71	5
27.73	1
27.75	3
27.77	3
27.79	1
27.81	5
27.83	2
27.85	6
27.87	3
27.89	4
27.91	0
27.93	1
27.95	6
27.97	1
27.99	7
28.01	5
28.03	4
28.05	2
28.07	3
28.09	1
28.11	3
28.13	6
28.15	3
28.17	3
28.19	2
28.21	5
28.23	5
28.25	3
28.27	4
28.29	5
28.31	4
28.33	4
28.35	4
28.37	4
28.39	4
28.41	1
28.43	5
28.45	0
28.47	3
28.49	2
28.51	8
28.53	3
28.55	1
28.57	2
28.59	5
28.61	2
28.63	0
28.65	2
28.67	4
28.69	0
28.71	2
28.73	2
28.75	2
28.77	4
28.79	6
28.81	1
28.83	6
28.85	2
28.87	4
28.89	3
28.91	3
28.93	2
28.95	6
28.97	1
28.99	6
29.01	1
29.03	0
29.05	3
29.07	2
29.09	2
29.11	3
29.13	3
29.15	6
29.17	5
29.19	5
29.21	2
29.23	5
29.25	2
29.27	5
29.29	6
29.31	1
29.33	2
29.35	4
29.37	2
29.39	0
29.41	2
29.43	7
29.45	8
29.47	4
29.49	2
29.51	3
29.53	1
29.55	3
29.57	0
29.59	2
29.61	5
29.63	4
29.65	3
29.67	4
29.69	5
29.71	6
29.73	3
29.75	2
29.77	2
29.79	7
29.81	0
29.83	2
29.85	2
29.87	6
29.89	2
29.91	4
29.93	1
29.95	1
29.97	4
29.99	1
30.01	9
30.03	2
30.05	6
30.07	5
30.09	8
30.11	5
30.13	2
30.15	2
30.17	3
30.19	1
30.21	3
30.23	3
30.25	3
30.27	3
30.29	6
30.31	3
30.33	6
30.35	1
30.37	3
30.39	6
30.41	6
30.43	7
30.45	5
30.47	1
30.49	4
30.51	5
30.53	7
30.55	3
30.57	8
30.59	3
30.61	3
30.63	3
30.65	3
30.67	4
30.69	3
30.71	6
30.73	8
30.75	5
30.77	6
30.79	5
30.81	2
30.83	4
30.85	3
30.87	7
30.89	4
30.91	9
30.93	4
30.95	4
30.97	5
30.99	0
31.01	0
31.03	4
31.05	4
31.07	2
31.09	2
31.11	7
31.13	4
31.15	4
31.17	5
31.19	2
31.21	2
31.23	2
31.25	2
31.27	3
31.29	3
31.31	2
31.33	1
31.35	2
31.37	4
31.39	2
31.41	2
31.43	2
31.45	2
31.47	3
31.49	3
31.51	4
31.53	1
31.55	2
31.57	1
31.59	1
31.61	5
31.63	1
31.65	0
31.67	5
31.69	2
31.71	2
31.73	2
31.75	1
31.77	3
31.79	1
31.81	2
31.83	3
31.85	1
31.87	3
31.89	2
31.91	3
31.93	1
31.95	0
31.97	2
31.99	4
32.01	4
32.03	1
32.05	3
32.07	2
32.09	2
32.11	4
32.13	2
32.15	1
32.17	1
32.19	0
32.21	3
32.23	0
32.25	2
32.27	5
32.29	0
32.31	2
32.33	3
32.35	1
32.37	4
32.39	1
32.41	3
32.43	2
32.45	1
32.47	2
32.49	2
32.51	3
32.53	3
32.55	1
32.57	6
32.59	1
32.61	4
32.63	4
32.65	2
32.67	2
32.69	2
32.71	2
32.73	3
32.75	3
32.77	3
32.79	2
32.81	0
32.83	1
32.85	3
32.87	1
32.89	1
32.91	0
32.93	3
32.95	3
32.97	2
32.99	3
33.01	0
33.03	1
33.05	3
33.07	1
33.09	3
33.11	2
33.13	1
33.15	1
33.17	1
33.19	2
33.21	4
33.23	2
33.25	2
33.27	1
33.29	1
33.31	2
33.33	3
33.35	2
33.37	1
33.39	1
33.41	0
33.43	3
33.45	2
33.47	0
33.49	1
33.51	1
33.53	2
33.55	2
33.57	3
33.59	6
33.61	5
33.63	2
33.65	0
33.67	2
33.69	2
33.71	3
33.73	3
33.75	2
33.77	0
33.79	5
33.81	4
33.83	0
33.85	0
33.87	3
33.89	2
33.91	2
33.93	3
33.95	3
33.97	2
33.99	3
34.01	4
34.03	2
34.05	4
34.07	3
34.09	3
34.11	2
34.13	2
34.15	3
34.17	3
34.19	1
34.21	1
34.23	6
34.25	2
34.27	1
34.29	2
34.31	0
34.33	1
34.35	0
34.37	0
34.39	5
34.41	0
34.43	0
34.45	1
34.47	1
34.49	4
34.51	3
34.53	4
34.55	3
34.57	0
34.59	1
34.61	5
34.63	4
34.65	2
34.67	2
34.69	0
34.71	2
34.73	2
34.75	2
34.77	2
34.79	4
34.81	5
34.83	3
34.85	4
34.87	5
34.89	2
34.91	0
34.93	2
34.95	1
34.97	1
34.99	1
35.01	3
35.03	4
35.05	2
35.07	2
35.09	1
35.11	4
35.13	2
35.15	2
35.17	0
35.19	4
35.21	0
35.23	0
35.25	1
35.27	2
35.29	3
35.31	3
35.33	3
35.35	0
35.37	1
35.39	3
35.41	2
35.43	4
35.45	2
35.47	1
35.49	1
35.51	0
35.53	1
35.55	3
35.57	1
35.59	3
35.61	2
35.63	3
35.65	3
35.67	1
35.69	4
35.71	3
35.73	3
35.75	6
35.77	3
35.79	4
35.81	5
35.83	6
35.85	0
35.87	7
35.89	2
35.91	3
35.93	2
35.95	3
35.97	5
35.99	2
36.01	2
36.03	5
36.05	2
36.07	2
36.09	3
36.11	2
36.13	8
36.15	3
36.17	4
36.19	6
36.21	4
36.23	4
36.25	2
36.27	1
36.29	6
36.31	3
36.33	4
36.35	2
36.37	3
36.39	3
36.41	5
36.43	3
36.45	4
36.47	4
36.49	5
36.51	3
36.53	11
36.55	4
36.57	4
36.59	5
36.61	6
36.63	9
36.65	4
36.67	9
36.69	5
36.71	5
36.73	5
36.75	4
36.77	7
36.79	5
36.81	4
36.83	3
36.85	11
36.87	2
36.89	9
36.91	9
36.93	5
36.95	3
36.97	5
36.99	7
37.01	3
37.03	6
37.05	5
37.07	5
37.09	5
37.11	10
37.13	5
37.15	10
37.17	3
37.19	9
37.21	8
37.23	5
37.25	8
37.27	3
37.29	11
37.31	6
37.33	10
37.35	8
37.37	9
37.39	6
37.41	9
37.43	4
37.45	9
37.47	6
37.49	12
37.51	10
37.53	12
37.55	13
37.57	10
37.59	13
37.61	13
37.63	13
37.65	5
37.67	13
37.69	10
37.71	15
37.73	9
37.75	16
37.77	6
37.79	13
37.81	11
37.83	15
37.85	12
37.87	12
37.89	17
37.91	8
37.93	17
37.95	17
37.97	10
37.99	8
38.01	8
38.03	6
38.05	17
38.07	9
38.09	16
38.11	9
38.13	10
38.15	12
38.17	10
38.19	11
38.21	6
38.23	10
38.25	11
38.27	4
38.29	9
38.31	4
38.33	9
38.35	8
38.37	9
38.39	8
38.41	4
38.43	12
38.45	8
38.47	7
38.49	7
38.51	3
38.53	8
38.55	10
38.57	8
38.59	9
38.61	13
38.63	15
38.65	1
38.67	11
38.69	5
38.71	4
38.73	3
38.75	11
38.77	6
38.79	4
38.81	8
38.83	11
38.85	9
38.87	4
38.89	6
38.91	2
38.93	6
38.95	7
38.97	9
38.99	6
39.01	3
39.03	6
39.05	4
39.07	5
39.09	8
39.11	7
39.13	4
39.15	4
39.17	6
39.19	3
39.21	3
39.23	2
39.25	4
39.27	5
39.29	3
39.31	3
39.33	5
39.35	5
39.37	5
39.39	4
39.41	2
39.43	1
39.45	5
39.47	2
39.49	1
39.51	5
39.53	6
39.55	3
39.57	4
39.59	2
39.61	4
39.63	4
39.65	0
39.67	1
39.69	3
39.71	2
39.73	1
39.75	1
39.77	3
39.79	2
39.81	2
39.83	2
39.85	3
39.87	1
39.89	7
39.91	1
39.93	2
39.95	0
39.97	3
39.99	5
40.01	4
40.03	1
40.05	4
40.07	3
40.09	3
40.11	4
40.13	0
40.15	4
40.17	2
40.19	1
40.21	4
40.23	4
40.25	2
40.27	1
40.29	2
40.31	3
40.33	4
40.35	0
40.37	5
40.39	3
40.41	1
40.43	0
40.45	4
40.47	0
40.49	2
40.51	0
40.53	3
40.55	3
40.57	0
40.59	3
40.61	2
40.63	3
40.65	2
40.67	2
40.69	2
40.71	3
40.73	1
40.75	2
40.77	2
40.79	2
40.81	0
40.83	2
40.85	6
40.87	4
40.89	1
40.91	1
40.93	0
40.95	3
40.97	1
40.99	1
41.01	0
41.03	1
41.05	0
41.07	1
41.09	0
41.11	0
41.13	0
41.15	1
41.17	1
41.19	1
41.21	4
41.23	1
41.25	0
41.27	2
41.29	1
41.31	0
41.33	0
41.35	0
41.37	1
41.39	2
41.41	1
41.43	1
41.45	1
41.47	4
41.49	1
41.51	1
41.53	2
41.55	2
41.57	2
41.59	1
41.61	3
41.63	1
41.65	0
41.67	1
41.69	3
41.71	1
41.73	0
41.75	1
41.77	2
41.79	1
41.81	1
41.83	4
41.85	3
41.87	3
41.89	0
41.91	2
41.93	0
41.95	1
41.97	1
41.99	1
42.01	0
42.03	1
42.05	4
42.07	1
42.09	1
42.11	2
42.13	2
42.15	3
42.17	0
42.19	2
42.21	1
42.23	3
42.25	2
42.27	3
42.29	1
42.31	1
42.33	1
42.35	1
42.37	3
42.39	2
42.41	1
42.43	0
42.45	4
42.47	2
42.49	2
42.51	2
42.53	4
42.55	2
42.57	2
42.59	2
42.61	1
42.63	2
42.65	1
42.67	2
42.69	3
42.71	2
42.73	1
42.75	2
42.77	0
42.79	4
42.81	0
42.83	1
42.85	1
42.87	2
42.89	4
42.91	3
42.93	0
42.95	0
42.97	4
42.99	1
43.01	3
43.03	0
43.05	2
43.07	2
43.09	2
43.11	4
43.13	0
43.15	0
43.17	2
43.19	1
43.21	1
43.23	1
43.25	2
43.27	0
43.29	0
43.31	3
43.33	1
43.35	2
43.37	1
43.39	1
43.41	2
43.43	1
43.45	0
43.47	3
43.49	0
43.51	0
43.53	2
43.55	0
43.57	1
43.59	1
43.61	0
43.63	1
43.65	2
43.67	0
43.69	4
43.71	3
43.73	1
43.75	0
43.77	4
43.79	1
43.81	1
43.83	1
43.85	3
43.87	1
43.89	0
43.91	0
43.93	5
43.95	4
43.97	1
[truncated: 2,301 more rows]
